# Supplementary material for: Detection of Culex tritaeniorhynchus Giles and Novel Recombinant Strain of Lumpy Skin Disease Virus Causes High Mortality in Yaks
Source: Viruses. 2023 Mar 29;15(4):880. doi: 10.3390/v15040880 (PMC10142747; doi:10.3390/v15040880)
Supplement: Supplementary file 1 [file viruses-15-00880-s001.zip]

Archive with 1 entries (1 files):
- viruses-2303380-supplementary.xls
