# Supplementary material for: Detection of Culex tritaeniorhynchus Giles and Novel Recombinant Strain of Lumpy Skin Disease Virus Causes High Mortality in Yaks
Source: Viruses. 2023 Mar 29;15(4):880. doi: 10.3390/v15040880 (PMC10142747; doi:10.3390/v15040880)
Supplement: Supplementary file 1 [file viruses-15-00880-s001.zip › viruses-2303380-supplementary.xls]

## Sheet: Sheet1
Table S1
Event Number	Begin	End	Major Parent Sequence	Minor Parent Sequence	p-Value calculated using different methods in the RDP software package
					RDP	GENECONV	BootScan	MaxChi	Chimaera	SiScan	3Seq
1	4852	5818	MN072625_GotPV_Yemen	MN072619_LSDV_Kenya	9.565e-19	3.622e-14	8.283e-15	2.224e-06	1.712e-06	2.045e-06	6.381e-12
2	7176	10148	OK318001_LSDV_V281	MN636843_LSDV_LSD/148/GP/RSA/1997	7.193e-08	1.789e-05	0.0002167	4.701e-06	4.604e-06	NS	6.65e-05
3	27002	27792	MN072619_LSDV_Kenya	OM530217_LSDV_LSDV/Russia/Saratov/2019	2.67e-06	2.231e-05	2.657e-05	NS	NS	NS	NS
4	34268	35410	MN072619_LSDV_Kenya	OL542833_LSDV_LSDV/Russia/Tyumen/2019	6.687e-07	4.431e-06	4.917e-06	NS	0.04474	NS	0.009707
5	47838	53915	AF409138_LSDV_Neethling_vaccine_LW_1959	MN072619_LSDV_Kenya	4.015e-10	9.84e-05	0.001151	0.0006655	0.0003086	0.01112	1.14e-08
6	57673	59207	MW732649_LSDV_LSDV/HongKong/2020	MH646674_LSDV_LSDV/Russia/Saratov/2017	NS	0.003085	1.19e-06	0.03823	0.04693	0.0002066	2.402e-05
7	67204	84256	MN072619_LSDV_Kenya	AF409138_ LSDV_Neethling_vaccine_LW_1959	2.445e-31	9.519e-29	1.987e-14	3.892e-13	6.576e-13	3.603e-19	5.773e-13
8	85256	86079	MN072624_GotPV_Sudan	MW167070_SPPV_V123	0.001283	NS	0.001099	NS	NS	0.002307	NS
9	86324	91812	MT134042_LSDV_LSDV/Russia/Udmurtiya/2019	MN072619_LSDV_Kenya	1.947e-08	0.0006853	0.01821	7.502e-05	6.752e-05	0.009364	4.097e-08
10	91813	93300	AF409138_ LSDV_Neethling_vaccine_LW_1959	MN072619_LSDV_Kenya	5.814e-09	3.042e-07	NS	7.474e-05	7.435e-05	6.891e-05	NS
11	102706	105214	MN072619_LSDV_Kenya	OM530217_LSDV_LSDV/Russia/Saratov/2019	1.016e-06	4.115e-05	5.304e-06	NS	0.03175	NS	1.285e-05
12	108786	112037	MN072619_LSDV_Kenya	MN636843_LSDV_LSD/148/GP/RSA/1997	7.478e-09	6.349e-07	3.381e-06	3.356e-05	4.942e-05	0.02414	7.032e-06
13	119868	123222	OK318001_LSDV_V281	AF409138_ LSDV_Neethling_vaccine_LW_1959	2.359e-11	2.726e-07	NS	2.177e-05	8.256e-06	6.769e-06	8.659e-13
14	133680	135114	MT134042_LSDV_LSDV/Russia/Udmurtiya/2019	OK318001_LSDV_V281	3.943e-14	8.785e-13	1.037e-11	2.5e-06	9.993e-05	5.47e-07	6.834e-07
15	135762	151573	MT134042_LSDV_LSDV/Russia/Udmurtiya/2019	MN072619_LSDV_Kenya	2.28e-11	8.511e-19	1.678e-07	4.717e-08	3.589e-08	6.163e-11	2.799e-06
16	139262	141426	MW167070_SPPV_V123	MN072619_LSDV_Kenya	3.838e-07	NS	4.323e-10	0.0003451	0.0009402	3.548e-08	1.755e-10
17	141685	144937	MN072619_LSDV_Kenya	MN636843_LSDV_LSD/148/GP/RSA/1997	NS	2.973e-08	1.202e-08	3.162e-07	3.136e-07	3.891e-09	3.372e-06
18	146489	149735	MH646674_LSDV LSDV/Russia/Saratov/2017	MW732649_LSDV_LSDV/HongKong/2020	7.818e-14	0.0005909	1.587e-07	8.152e-06	3.251e-05	3.471e-23	5.979e-08
Abbreviation: NS, not statistically significant.
